# Supplementary material for: Dynamics of miRNA accumulation during C. elegans larval development
Source: Nucleic Acids Res. 2024 Feb 21;52(9):5336–55. doi: 10.1093/nar/gkae115 (PMC11109986; doi:10.1093/nar/gkae115)
Supplement: gkae115_Supplemental_files [file gkae115_supplemental_files.zip]

Archive with 5 entries (5 files):
- Appendix_final.docx
- S2_table.xlsx
- S3_table.xlsx
- Supplementary Table Legends.docx
- Supplementary_v6_revised_proofs.pdf
