# Supplementary material for: Dynamics of miRNA accumulation during C. elegans larval development
Source: Nucleic Acids Res. 2024 Feb 21;52(9):5336–55. doi: 10.1093/nar/gkae115 (PMC11109986; doi:10.1093/nar/gkae115)
Supplement: gkae115_Supplemental_files [file gkae115_supplemental_files.zip › S2_table.xlsx]

## Sheet: Sheet1
Reagents		Comment
sgRNAs/ crRNAs
mir-235 sgRNA1 sense	ATTGCAAATCTAAATGTTTgCTTACTCTCAGATCAGGCCGGTTTAAGAGCTATGCTGGAA	CRISPR seed of miR-235
mir-235 sgRNA1 antisense	TCCAGCATAGCTCTTAAACCGGCCTGATCTGAGAGTAAGcAAACATTTAGATTTGCAATT	CRISPR seed of miR-235
mir-235 sgRNA2 sense	AATTGCAAATCTAAATGTTTGCCTTACTCTCAGATCAGGCGTTTAAGAGCTATGCTGGAA	CRISPR seed of miR-235
mir-235 sgRNA2 antisense	TTCCAGCATAGCTCTTAAACGCCTGATCTGAGAGTAAGGCAAACATTTAGATTTGCAATT	CRISPR seed of miR-235
JKsg13	AATTGCAAATCTAAATGTTTAGTAGCGTCCATCAACACCGTTTAAGAGCTATGCTGGAA	sgRNA1 for lin-28 deletion
JKsg14	TTCCAGCATAGCTCTTAAACGGTGTTGATGGACGCTACTAAACATTTAGATTTGCAATT	sgRNA1 for lin-28 deletion
JKsg15	AATTGCAAATCTAAATGTTTAGGTGGTAGTATGGTTTAGGTTTAAGAGCTATGCTGGAA	sgRNA2 for lin-28 deletion
JKsg16	TTCCAGCATAGCTCTTAAACCTAAACCATACTACCACCTAAACATTTAGATTTGCAATT	sgRNA2 for lin-28 deletion
JKcr1	ACATGTGCATTCGAGGGTAA	excising let-7 promoter
JKcr2	GGCGAGAGGTGGGGCTAAAA	excising let-7 promoter
SN_cr1	GTACGTCTTAAAAAAGGGAG	excising mir-235 promoter
SN_cr2	AATTAAGAACCATCCACAGG	excising mir-235 promoter
HR oligos and G-blocks
miR-235 HR oligo 2	gatggttcttaattttctatctattccttattcttccaagtgctatctattcgtttgctgaaaatcgtccgaagatatcaggatcaggccttggctgattTACCaattgttcaccgtgaaaattaaataGGTAactctccccggcctgatctgagagtaaggcgaagctgaattgactttaattcgacaggtttgttttt	repair template for miR-235(seed_mutant)
SN_gBlock2	CCTTTTTTAAGACGTACAGCTACAAATTCAGATCTGAACACGAAAATCCGTCAGTCAACTTGGTGCACCTTTGGTCTTTTATTGTCAACTTCCATTGGTTCTTCCATTGTTTCTGTTAAATTAATGAATTTTTCATAAAATAAAGACATTATACAATATAAAAATGAAGAATTTATTGAAAATAAACTGCCAGAGAGAAAAAGTATGCAACACTCCCGCCGAGAGTGTTTGAAATGGTGTACGGTACATTTTCGTGCTAGGAGTTAGATGTGCAGGCAGCAACGAGAGGGGGAGAGATTTTTTTGGGCCTTGTGAAATTAACGTGAGTTTTCTGGTCATCTGACTAATCATGTTGGTTTTTTGTTGGTTTATTTTGTTTTTATCTTTGTTTTTATCCAG…	repair template for eft-3 promoter replacing miR-235 promoter
primers
JKc1	ATTGATATTACCGGCTCGAG	short primer to amplify tbb-1 promoter
JKc2	GTTGTTTCTGAAAAATGAAGGAA	short primer to amplify tbb-1 promoter
JKc3	TTTTGATATCGCTTTCGTAAAAGATATGCAGTTTTTTTCCTGAAAAATAGAATAGCTGGACAAACTTTAACTTAACTTACATGCCCATTTCAAATGTTTCTTTCAAATTTCCCTTCTTCCATTGATATTACCGGCTCGAG	long primer to amplify tbb-1 promoter
JKc4	AAGTGTAACTGAAAATTTTCCTACGAAAAGAGAAAAAAACGACCGCTGCTAGGTGGGCTACTCATCTAGAATAAGAAAAAAAAACTGATGCGCTTCTCATATATGAACAGAAACCCGCGAGTTGTTTCTGAAAAATGA	long primer to amplify tbb-1 promoter
JKg10	TCTCTTTATCTCTACCACTCTCCC	genotyping primers to detect lin-28(xe192)
JKg11	CCGTTTGGGGTTCTTGAGC	genotyping primers to detect lin-28(xe192), use with JKg10- WT- 4074 bp, mutant- 845bp
JKg12	CATCATTCCTTCCCTCCGAT	genotyping primers to detect lin-28(xe192), use with JKg10- WT- 713 bp, mutant- no band
JKg19	CGCCTGCTTGCCTGAAAAAT	genotyping to detect tbb-promoter in let-7(xe488), use with JKg23 WT- no band, mutant- 317bp
JKg23	GCGTGTGCCCTCGTCCTATT	genotyping to detect tbb-promoter in let-7(xe488)
JKg5	GCAACAGCAGCCCATTTGT	genotyping to detect tbb-promoter in let-7(xe488), use with JKg7, WT- 523bp, mutant- no band
JKg7	CATCCGAGTGACCCAGTTCC	genotyping to detect tbb-promoter in let-7(xe488)
GB130	gggcggaccttcaattggtac	genotyping primers to detect mir-235(seed_mut)
GB137	tcaggccggggagagtTACC	genotyping primers to detect mir-235(seed_mut), use with GB130, should give no bands in WT and 236bp in the mutant
GB138	TCAGGCCGGGGAGAGTGC	genotyping primers to detect mir-235(seed_mut), use with GB130, should give no bands in CRISPR mutant and 236bp in wt
SN34_F	GCACCTTTGGTCTTTTATTGT	genotyping primers to detect eft-3 promoter, use with SN116_R
SN115_F	TTCATAGGCGCCGTCATTTC	genotyping primers to detect eft-3 promoter, use with SN116_R, WT-2859 bp, mutant- 1247bp
SN116_R	TGGAGTACGCCCATCTTGTT	genotyping primers to detect eft-3 promoter, use with SN34, WT- no band, mutant- 1033bp
