# Supplementary material for: Dynamics of miRNA accumulation during C. elegans larval development
Source: Nucleic Acids Res. 2024 Feb 21;52(9):5336–55. doi: 10.1093/nar/gkae115 (PMC11109986; doi:10.1093/nar/gkae115)
Supplement: gkae115_Supplemental_files [file gkae115_supplemental_files.zip › S3_table.xlsx]

## Sheet: Sheet1
Timecourse	Description	TP	Figure	medium	Method	Library Prep Kit	Sequencing instrument	single/paired end
TC1	WT_small-RNA long TC	5-48 h	1	plates	Sequencing	Illumina TruSeq Small RNA Library Prep Kit	HiSeq 2500	51 cycles single-end reads
TC2	mir-235p::pest-gfp-h2b::unc-54 TC	18-30 h	S6A	plates	RT-qPCR	NA	NA	NA
TC3	mir-71p::pest-gfp-h2b::unc-54 TC	18-30 h	S6B	plates	RT-qPCR	NA	NA	NA
TC4	WT and mir-235(xe372[eft-3p]) TC	18-30 h	4	plates	RT-qPCR	NA	NA	NA
TC5	WT_C. briggsae small RNA TC	18-33 h	5	plates	Sequencing	Illumina TruSeq Small RNA Library Prep Kit	HiSeq 2500	50 cycles single-end reads
TC6	WT and miR-235(seed_mut) small-RNA TC	18-30 h	5	plates	Sequencing and RT-qPCR	CleanTag Small RNA Library Preparation Kit (Trilink Biotechnology)	NextSeq 500	51 cycles single-end reads
TC7	WT and ebax-1(tm2321) small RNA and RNA TC	18-31 h	6	plates	Sequencing and RT-qPCR	small RNA- CleanTag Small RNA Library Preparation Kit (Trilink Biotechnology); mRNA- Illumina Stranded mRNA Prep Kit	small RNA- NextSeq 500; mRNA- NovaSeq 6000	small RNA- 76 cycle single-end reads; mRNA- 56 cycle paired-end reads
TC8	WT_small-RNA TC	18-30 h	S2	plates	RT-qPCR	NA	NA	NA
TC9	WT and ebax-1(tm2321) small RNA TC	25-42h	7	plates	Sequencing	small RNA- CleanTag Small RNA Library Preparation Kit (Trilink Biotechnology)	NextSeq 500	76 cycle single-end reads
TC10	WT and let-7(xe488[tbb-1p]) TC	12-34 h	2	plates	RT-qPCR	NA	NA	NA
TC11	HW1993 and lin-28(0) small-RNA TC	0-40h	2, S5	liquid	Sequencing (tp 0-23h) and RT-qPCR (tp 16-40 h)	Illumina TruSeq Small RNA Library Prep Kit followed by CleanTag Small RNA library preparation kit (Trilink Biotechnology)	HiSeq 2500 followed by NextSeq 500	51 cycles single end followed by 76 cycle single-end reads
